# Supplementary material for: Genomic Landscape of the Mitochondrial Genome in the United Arab Emirates Native Population
Source: Genes (Basel). 2020 Aug 1;11(8):876. doi: 10.3390/genes11080876 (PMC7464197; doi:10.3390/genes11080876)
Supplement: Supplementary file 1 [file genes-11-00876-s001.zip]

Archive with 17 entries (16 files):
- sup_files/
- sup_files/Table_S3.html
- __MACOSX/sup_files/._Table_S3.html
- sup_files/Table_S4.html
- __MACOSX/sup_files/._Table_S4.html
- sup_files/data_zippede_Klips.zip
- __MACOSX/sup_files/._data_zippede_Klips.zip
- sup_files/Table_S5.xlsx
- __MACOSX/sup_files/._Table_S5.xlsx
- sup_files/Table_S2.csv
- __MACOSX/sup_files/._Table_S2.csv
- sup_files/Figure_S2.pdf
- __MACOSX/sup_files/._Figure_S2.pdf
- sup_files/Figure_S1.pdf
- __MACOSX/sup_files/._Figure_S1.pdf
- sup_files/Table_S1.xlsx
- __MACOSX/sup_files/._Table_S1.xlsx
