# Supplementary material for: Genomic Landscape of the Mitochondrial Genome in the United Arab Emirates Native Population
Source: Genes (Basel). 2020 Aug 1;11(8):876. doi: 10.3390/genes11080876 (PMC7464197; doi:10.3390/genes11080876)
Supplement: Supplementary file 1 [file genes-11-00876-s001.zip › sup_files/Table_S1.xlsx]

## Sheet: Sheet1
ID	Haplogroup	sub_haplogroup	Emirates/cities	Family_name
Seq3	E1	E1a1a1a	Dubai	Al Madani
Seq200	E1	E1a1a1a	Dubai	Al Madani
Seq91	F1	F1d	Al Ain	Al Saedi
Seq233	H	H	Fujairah	Al Marashda
Seq235	H13	H13a2a	Al Ain	Al Kaabi
Seq119	H13	H13a2a	Sharjah	Al Baloushi
Seq39	H13	H13c1	Al Ain	Mohammad
Seq117	H14	H14b	RAK	Al Shehhi
Seq127	H14	H14b2	Fujairah	Al Hafeety
Seq194	H14	H14b2	Fujairah	Al Abduli
Seq72	H15	H15a1b	Al Ain	Al Shamsi
Seq245	H15	H15a1b	Al Ain	Al Nuaimi
Seq244	H2	H2+152	Al Ain	Al Wahshi
Seq198	H2	H2+152	Sharjah	Hassan
Seq125	H20	H20a	RAK	Al Tamimi
Seq149	H20	H20c	Fujairah	Al Dhanhani
Seq100	H2	H2a1	Dubai	Hatam
Seq215	H4	H4a	Sharjah	Al Tamimi
Seq169	H4	H4b	Al Ain	Al Shamsi
Seq237	H4	H4b	Al Ain	Al Alawi
Seq57	H4	H4b	Fujairah	Al Sharqi
Seq181	H5	H5a1	RAK	Al Shehhi
Seq98	HV	HV	AD	Al Mansouri
Seq35	HV	HV	Al Ain	Al Mazrouei
Seq155	HV	HV	Al Ain	Al Khaili
Seq171	HV	HV	Al Ain	Al Nuaimi
Seq254	HV	HV	Al Ain	Al Khaili
Seq38	HV	HV	Dubai	Al Badwawi
Seq177	HV	HV	RAK	Al Dahmani
Seq114	HV0	HV0+195	AD	Al Mansouri
Seq134	HV2	HV2a	Al Ain	Al Shamsi
Seq126	HV5	HV5b	Sharjah	Al Baloushi
Seq197	I	I	Al Ain	Al Shamsi
Seq218	I	I	Al Ain	Al Seraidy
Seq94	I1	I1c1	Dubai	Ali
Seq136	J1	J1b	AD	Al Hammadi
Seq138	J1	J1b	Al Ain	Al Shamsi
Seq146	J1	J1b	Al Ain	Al Breiki
Seq208	J1	J1b	Al Ain	Al Kaabi
Seq248	J1	J1b	Al Ain	Al Hosani
Seq257	J1	J1b	RAK	Al Shehhi
Seq103	J1	J1b1b1	RAK	Al Dahmani
Seq36	J1	J1b1b3	Sharjah	Al Hooti
Seq160	J1	J1b2	AD	Al Dhaheri
Seq229	J1	J1b2	AD	Al Yahyaei
Seq123	J1	J1b2	Ajman	Al Kaabi
Seq4	J1	J1b2	Al Ain	Saeed
Seq87	J1	J1b2	Al Ain	Al Kaabi
Seq240	J1	J1b2	Al Ain	Al Falasi
Seq121	J1	J1b2	RAK	Al Naqbi
Seq132	J1	J1b2	RAK	Al Khateri
Seq64	J1	J1b2	Sharjah	Saeed
Seq239	J2	J2a2a1a1	Al Ain	Al Dhaheri
Seq241	J2	J2a2b	Al Ain	Al Mazrouei
Seq250	J2	J2a2b	Al Ain	Al Ali
Seq111	J2	J2a2b1	Al Ain	Al Ameri
Seq113	J2	J2a2b1	Al Ain	Al Ameri
Seq61	J2	J2a2c1	Dubai	Al Baloushi
Seq50	J2	J2b1	RAK	Al Falahi
Seq224	J2	J2b1f	Al Ain	Al Ketbi
Seq172	K1	K1	Al Ain	Al Mansouri
Seq63	K1	K1a12a1a	RAK	Al Shehhi
Seq51	K1	K1a4	Al Ain	Al Saedi
Seq56	K1	K1a4	Al Ain	Al Yafei
Seq141	K1	K1a4	Al Ain	Al Ketbi
Seq68	K2	K2	Fujairah	Sehmi
Seq69	K2	K2	Fujairah	Al Zayoudi
Seq182	K2	K2	Fujairah	Al Yammahi
Seq195	K2	K2	Fujairah	Al Seraidy
Seq199	K2	K2	Fujairah	Al Zahmi
Seq92	K2	K2	RAK	Al Mazrouei
Seq107	K2	K2	RAK	Al Nuaimi
Seq165	K2	K2	RAK	Al Nuaimi
Seq209	K2	K2	RAK	Al Mazrouei
Seq47	K2	K2a	Fujairah	Al Makhmasi
Seq59	K2	K2a	Fujairah	Al Yammahi
Seq122	K2	K2a	Fujairah	Al Rammas
Seq128	K2	K2a	Fujairah	Al Hassani
Seq154	K2	K2a	Fujairah	Al Hafeety
Seq227	K2	K2a	Fujairah	Al Seraidy
Seq13	K2	K2a	RAK	Al Mazrouei
Seq106	K2	K2a	RAK	Al Habsi
Seq133	K2	K2a	RAK	Al Dhuhoori
Seq166	K2	K2a	RAK	Al Swaidi
Seq219	K2	K2a	RAK	Al Dhuhoori
Seq222	K2	K2a	RAK	Al Shehhi
Seq70	L0	L0a1b1a1	Al Ain	Al Ketbi
Seq180	L0	L0a2a1b	AD	Al Jahwari
Seq31	L0	L0a2a2a	Fujairah	Al Seraidy
Seq189	L1	L1c3a	RAK	Al Tenaji
Seq80	L2	L2a1+143+16189 (16192)	AD	Al Hammadi
Seq206	L2	L2a1a2	Al Ain	Al Neyadi
Seq202	L2	L2a1b1a	Fujairah	Al Zayoudi
Seq230	L2	L2a1b1a	RAK	Al Naqbi
Seq247	L2	L2a1b1a	RAK	Al Mazrouei
Seq116	L2	L2a1d	AD	Al Shamsi
Seq115	L2	L2d1a	Sharjah	Al Jahri
Seq17	L3	L3d1a1a1	Fujairah	Al Hanqari
Seq236	L3	L3d5	RAK	Al Hebsi
Seq27	L3	L3f1b+16292	Un	-
Seq18	L3	L3x1b	Al Ain	Al Helali
Seq226	L4	L4a2	Al Ain	Al Ameri
Seq238	L4	L4b2a	Al Ain	Al Rowahi
Seq99	L4	L4b2a2	Sharjah	Al Darmaki
Seq137	L4	L4b2a2	Sharjah	Al Muharam
Seq249	L4	L4b2a2	Sharjah	Al Serkal
Seq73	M18	M18a	Fujairah	Al Dhanhani
Seq130	M18	M18a	Fujairah	Al Yammahi
Seq184	M18	M18a	Fujairah	Al Seraidy
Seq139	M1	M1a	Fujairah	Al Salami
Seq78	M1	M1a1	AD	Al Maqbool
Seq191	M1	M1a1b1b	Al Ain	Al Breiki
Seq124	M1	M1a1f	Fujairah	Al Kindi
Seq42	M2	M2a1	RAK	Al Shehhi
Seq6	M30	M30c	RAK	Al Tenaji
Seq29	M30	M30c	Un	-
Seq251	M30	M30d1	Dubai	Mubarak
Seq16	M35	M35a1	Al Ain	Ali
Seq108	M35	M35a1	RAK	Al Mutawaa
Seq23	M35	M35a1	Un	-
Seq185	M37	M37e	Al Ain	Al Saqqaf
Seq168	M37	M37e	Fujairah	Al Hafeety
Seq60	M3	M3a2	Fujairah	Al Yammahi
Seq211	M3	M3d	RAK	Al Aweeq
Seq118	M3	M3d1	Al Ain	Al Ameri
Seq37	M49	M49	Dubai	Al Badwawi
Seq217	M4	M4a	Al Ain	Al Baloushi
Seq210	M4	M4a	Fujairah	Al Seraidy
Seq216	M5	M5a	Fujairah	Al Hantoobi
Seq186	M5	M5a2a	Al Ain	Al Karbi
Seq231	M5	M5a2a	RAK	Al Shehhi
Seq58	M66	M66b	Al Ain	Al Ketbi
Seq11	M66	M66b	Fujairah	Al Naqbi
Seq53	M66	M66b	Fujairah	Al Hafeety
Seq74	N1	N1a1a3	Dubai	Ashor
Seq258	N1	N1a1b1	Al Ain	Al Ketbi
Seq223	N1	N1a3a	Ajman	Al Nuaimi
Seq52	N1	N1a3a	Al Ain	Al Menhali
Seq179	N1	N1b1a2	Al Ain	Al Khateri
Seq242	N1	N1b1a2	Al Ain	Al Kaabi
Seq66	R0	R0a	Al Ain	Al Khaili
Seq96	R0	R0a	Al Ain	Al Dhaheri
Seq19	R0	R0a1a	Al Ain	Abdullah
Seq173	R0	R0a1a	Al Ain	Al Eesaei
Seq190	R0	R0a1a	Al Ain	Al Aryani
Seq256	R0	R0a1a	Al Ain	Al Shamsi
Seq201	R0	R0a1a	Fujairah	Al Zayoudi
Seq33	R0	R0a1a	RAK	Al Mazrouei
Seq67	R0	R0a1a	RAK	Al Mazrouei
Seq77	R0	R0a1a	RAK	Al Qaydi
Seq188	R0	R0a1a	RAK	Al Qaydi
Seq101	R0	R0a1a	Sharjah	Al Yammahi
Seq145	R0	R0a1a	Sharjah	Al Zaabi
Seq62	R0	R0a1a	Um Alqween	Al Ghafli
Seq22	R0	R0a1a	Un	-
Seq14	R0	R0a2	Al Ain	Al Ahbabi
Seq48	R0	R0a2	Fujairah	Al Dhanhani
Seq105	R0	R0a2	Fujairah	Al Yahyaei
Seq178	R0	R0a2	Fujairah	Al Zahmi
Seq246	R0	R0a2	Fujairah	Al Dhanhani
Seq88	R0	R0a2	RAK	Al Qaydi
Seq82	R0	R0a2c	Al Ain	Al Mari
Seq71	R0	R0a2f	Al Ain	Al Wahshi
Seq162	R0	R0a2f1b	Al Ain	Al Derei
Seq44	R0	R0a2h	Al Ain	Al Nuaimi
Seq243	R0	R0a2h	Al Ain	Al Kaabi
Seq135	R0	R0a2h	RAK	Al Habsi
Seq102	R2	R2d	Al Ain	Al Baloushi
Seq10	R2	R2d	Dubai	Yaqoob
Seq228	R2	R2d	Dubai	Al Yaaqoob
Seq156	R2	R2d	UAQ	Hassan
Seq81	R30	R30a1a	Al Ain	Al Ahbabi
Seq193	R30	R30b1	RAK	Al Shehhi
Seq253	R5	R5a2	Ajman	Al Baloushi
Seq144	R5	R5a2	Fujairah	Al Zayoudi
Seq89	T1	T1a1	Fujairah	Al Yammahi
Seq214	T1	T1a7	AD	Al Habsi
Seq192	T2	T2	Fujairah	Al Mafaalani
Seq104	T2	T2	Sharjah	Al Maazmi
Seq129	T2	T2a1b2b	AD	Al Ahbabi
Seq170	T2	T2b	Dubai	Al Aooal
Seq86	T2	T2b4h	Al Ain	Al Zaydi
Seq174	T2	T2c	Al Ain	Al Hashmi
Seq163	T2	T2c1c	Al Ain	Al Derei
Seq164	T2	T2c1c	Al Ain	Al Derei
Seq252	T2	T2c1c	Al Ain	Al Ameri
Seq260	T2	T2c1c	Al Ain	Al Khaili
Seq54	T2	T2g1a	Fujairah	Al Zahmi
Seq131	T2	T2g1b	Dubai	Al Muhairy
Seq221	U1	U1a1	Al Ain	Al Kaabi
Seq152	U1	U1a1	Fujairah	Al Zayoudi
Seq153	U1	U1a1	RAK	Al Qaydi
Seq213	U1	U1a1	Sharjah	Al Naqbi
Seq97	U1	U1a1b	AD	Al Hammadi
Seq95	U1	U1a1d	Dubai	Al Zaabi
Seq5	U1	U1b2	Al Ain	Al Harethi
Seq40	U2	U2b1	Al Ain	Al Nuaimi
Seq79	U2	U2b2	AD	Al Hammadi
Seq147	U2	U2b2	RAK	Al Baloushi
Seq25	U2	U2b2	Un	-
Seq49	U2	U2c1	Al Ain	Al Ameri
Seq84	U2	U2c1a	Fujairah	Al Yammahi
Seq2	U2	U2e1	AD	Al Hammadi
Seq203	U2	U2e1	AD	Al Mansouri
Seq220	U2	U2e1	AD	Al Muhairy
Seq9	U2	U2e1	Al Ain	Reem
Seq205	U2	U2e1	Al Ain	Al Shamsi
Seq30	U2	U2e1	Un	-
Seq143	U2	U2e1'2'3	Dubai	Al Kaabi
Seq161	U2	U2e1b	AD	Al Aidaroos
Seq1	U2	U2e3	Al Ain	Al Hassani
Seq207	U3	U3a2a1	Al Ain	Al Rashdi
Seq225	U3	U3a2a1	Al Ain	Al Shamsi
Seq212	U3	U3b1	AD	Al Zaabi
Seq196	U3	U3b1a	Al Ain	Al Ahbabi
Seq151	U4	U4c1	Sharjah	Al dhabbahi
Seq65	U5	U5b2a1	RAK	Al Qaydi
Seq20	U6	U6a	Al Ain	Al Ketbi
Seq90	U6	U6a2b1	Al Ain	Al Harbi
Seq167	U7	U7a2	Ajman	Al Baloushi
Seq83	U7	U7a3b	Fujairah	Al Hammoudi
Seq120	U7	U7a3b	Fujairah	Soomro
Seq21	U7	U7a3b	Un	-
Seq110	U9	U9a	Al Ain	Al Ameri
Seq112	U9	U9a	Al Ain	Al Ameri
Seq75	U9	U9a	Um Alqween	Al Ghafli
Seq76	U9	U9b	Al Ain	Al Kaabi
Seq150	U9	U9b	Al Ain	Al Meqbali
Seq28	W6	W6	Un	-
Seq85	X2	X2m'n	Al Ain	Al Karbi
Seq148	X3	X3a	Al Ain	Al Dhaheri
Seq24	X3	X3a	Un	-
